# Supplementary material for: Attendance, engagement and performance in a medical school curriculum: early findings from competency-based progress testing in a new medical school curriculum
Source: PeerJ. 2018 Jul 30;6:e5283. doi: 10.7717/peerj.5283 (PMC6071618; doi:10.7717/peerj.5283)
Supplement: Data S1 [file peerj-06-5283-s001.xlsx]

## Sheet: PeerJ Submission Data
rcat	e2	f2	g2	h2	n1	n16	n31	n46	p6	p12	p18	p24	r	lg	lg2	tlg	lg3	tlgcat
2	35	47.14	48.57	47.86	33	37	51	57	47	45	49	56	1	0	0	0	0	1
2	40	40	50.71	42.14	34	40	41	50	33	29	43	37	1	0	0	2	2	2
1	45.71	40	50.71	44.29	41	47	54	53	46	49	45	57	0	0	0	0	0	1
2	41.43	47.86	58.57	50.71	44	51	52	59	38	25	43	35	2	0	0	2	2	2
1	38.57	31.43	39.29	41.43	37	35	43	40	25	38	39	40	0	1	1	5	3	3
2	30.71	40	42.14	40	32	32	43	41	27	33	38	37	2	2	1	6	3	3
2	40.71	42.14	47.86	53.57	40	40	46	53	36	27	49	52	1	0	0	1	1	2
2	37.14	33.57	40	35.71	37	40	44	44	35	29	52	41	1	1	1	4	2	2
1	44.29	47.14	56.43	58.57	52	57	64	62	58	56	61	57	0	0	0	0	0	1
2	31.43	36.43	39.29	40.71	36	45	49	44	35	36	40	46	2	1	1	3	1	2
1	28.57	37.14	44.29	44.29	38	40	45	47	43	40	44	47	0	0	1	1	0	2
2	35	40.71	56.43	50	37	44	57	63	35	56	55	63	1	0	0	0	0	1
1	32.14	47.86	42.86	50	40	45	47	54	37	38	50	46	0	0	1	1	0	2
1	34.29	32.86	45.71	37.86	26	37	46	42	23	37	52	44	0	2	2	5	1	3
1	45	36.43	44.29	43.57	37	47	52	48	43	34	56	50	0	0	0	0	0	1
3	40.71	45	41.43	52.14	43	49	56	60	44	44	51	59	7	0	0	0	0	1
2	34.29	29.29	30	38.57	31	28	32	40	38	34	40	45	2	4	3	8	1	3
1	41.43	41.43	46.43	45.71	42	41	43	48	39	36	52	49	0	0	0	0	0	1
2	40	47.86	47.86	44.29	43	44	57	48	43	44	47	46	2	0	0	0	0	1
1	38.57	42.14	48.57	49.29	38	40	48	55	36	41	46	48	0	0	0	0	0	1
2	45.71	53.57	53.57	62.14	44	50	63	71	36	41	41	65	1	0	0	0	0	1
1	32.14	30.71	39.29	35	32	40	47	48	27	36	41	36	0	0	3	5	2	3
3	28.57	30	30.71	31.43	21	21	29	38	28	23	28	26	8	4	4	12	4	3
2	35.71	32.14	37.14	45.71	31	33	37	50	28	31	44	47	2	3	2	7	2	3
2	46.43	45	44.29	43.57	45	47	55	52	39	56	48	48	1	0	0	0	0	1
3	41.43	38.57	47.14	46.43	28	36	45	59	36	33	50	44	6	1	0	1	0	2
2	42.86	45	50.71	50.71	38	44	56	62	60	50	54	45	1	0	0	0	0	1
1	42.86	37.14	45.71	47.86	41	48	50	56	41	33	46	41	0	0	0	1	1	2
3	27.86	20.71	34.29	30.71	24	21	21	28	22	30	34	29	10	4	4	12	4	3
2	40.71	36.43	42.86	42.14	36	40	47	50	41	38	43	55	2	0	0	0	0	1
1	35	43.57	47.86	50.71	36	42	56	61	41	39	61	63	0	0	0	0	0	1
2	31.43	38.57	42.14	49.29	35	45	47	57	28	30	47	43	2	0	1	3	2	2
1	52.86	45	46.43	52.86	43	49	53	53	40	43	43	50	0	0	0	0	0	1
1	30	37.86	50	59.29	35	43	51	65	25	44	50	53	0	0	1	2	1	2
3	40	37.86	41.43	44.29	43	46	51	53	44	30	47	42	3	0	0	2	2	2
3	30.71	37.86	40	50	36	39	50	53	40	40	55	51	3	0	1	1	0	2
2	50	62.86	70.71	72.14	56	64	78	81	47	54	43	53	2	0	0	0	0	1
1	30.71	36.43	35	37.86	44	39	40	44	32	31	53	47	0	2	3	6	1	3
1	33.57	35.71	43.57	43.57	34	30	46	47	23	35	41	53	0	1	0	2	1	2
1	39.29	37.86	42.14	43.57	32	36	39	50	37	44	43	53	0	1	0	1	0	2
1	40	37.86	47.14	42.14	33	39	41	52	42	41	51	51	0	0	0	0	0	1
2	32.86	33.57	35.71	46.43	29	34	39	47	26	41	33	45	2	3	2	7	2	3
2	45	42.14	47.86	47.86	41	48	57	57	61	55	59	58	2	0	0	0	0	1
3	30	40	32.86	37.14	32	36	43	49	44	38	43	43	4	0	3	3	0	2
2	30	38.57	46.43	53.57	34	37	49	64	28	40	50	48	1	0	1	2	1	2
2	37.14	42.86	43.57	52.14	36	42	46	52	37	41	39	51	2	0	0	1	1	2
1	40.71	39.29	40.71	45.71	35	32	39	48	37	31	45	51	0	2	0	3	1	2
2	36.43	48.57	42.14	47.86	36	43	46	56	35	33	50	57	1	0	0	0	0	1
1	38.57	45.71	51.43	54.29	37	53	55	62	33	43	47	52	0	0	0	0	0	1
2	40.71	46.43	54.29	64.29	44	46	62	73	26	38	44	52	1	0	0	1	1	2
1	37.14	44.29	46.43	51.43	36	40	47	53	30	38	47	48	0	0	0	0	0	1
2	41.43	40	50	55	38	45	57	67	43	41	52	66	1	0	0	0	0	1
1	35	40.71	42.86	52.14	36	41	43	56	37	41	56	52	0	0	0	0	0	1
1	41.43	37.14	42.14	47.86	36	43	50	55	33	41	43	55	0	0	0	0	0	1
3	30	40.71	44.29	47.14	37	36	49	55	35	41	49	53	5	0	1	1	0	2
1	32.86	35.71	38.57	43.57	39	43	45	45	34	40	47	45	0	0	1	1	0	2
2	33.57	41.43	47.86	44.29	31	32	42	44	34	39	49	42	2	3	0	4	1	2
2	43.57	40	49.29	45.71	39	41	53	58	39	48	42	52	1	0	0	0	0	1
2	37.86	46.43	57.14	46.43	44	46	51	60	29	36	49	53	2	0	0	0	0	1
2	32.14	31.43	37.86	47.86	37	37	51	54	40	42	47	44	1	0	2	2	0	2
1	36.43	36.43	47.86	35.71	39	34	47	42	38	49	61	48	0	2	1	3	0	2
2	35.71	27.86	42.14	36.43	34	34	42	51	26	40	43	42	1	1	2	5	2	3
2	38.57	41.43	37.86	45.71	33	34	38	40	29	36	43	59	1	3	0	3	0	2
1	36.43	40	33.57	44.29	39	42	45	57	40	41	43	51	0	0	1	1	0	2
1	48.57	35	44.29	53.57	41	44	48	54	44	41	49	63	0	0	0	0	0	1
1	35	33.57	37.14	37.14	36	36	42	44	28	41	46	41	0	1	2	5	2	3
1	45	43.57	54.29	55.71	40	45	55	61	32	36	50	60	0	0	0	0	0	1
2	39.29	43.57	42.14	46.43	38	43	55	54	36	44	45	47	1	0	0	0	0	1
2	35.71	46.43	46.43	55	36	42	48	48	37	43	46	50	1	0	0	0	0	1
1	38.57	46.43	50.71	49.29	32	38	53	54	34	41	55	55	0	0	0	0	0	1
1	45.71	43.57	56.43	51.43	43	45	61	60	40	44	59	54	0	0	0	0	0	1
2	37.86	43.57	39.29	52.14	38	42	48	57	38	46	47	54	1	0	0	0	0	1
1	45	37.14	38.57	45.71	33	39	48	50	26	34	55	42	0	0	0	2	2	2
3	36.43	40.71	38.57	37.14	37	34	43	46	41	37	47	48	3	1	1	2	0	2
3	29.29	33.57	37.86	35	34	31	44	53	36	29	47	43	5	1	2	4	1	2
2	30.71	35.71	39.29	37.14	34	35	42	46	41	37	56	43	1	0	2	2	0	2
1	36.43	48.57	54.29	55	36	41	58	61	40	48	59	58	0	0	0	0	0	1
2	40.71	42.14	60	48.57	33	40	54	55	27	33	44	45	1	0	0	1	1	2
1	45	42.14	43.57	46.43	36	40	46	47	36	40	47	59	0	0	0	0	0	1
1	39.29	35.71	42.14	50	41	46	45	59	34	38	52	39	0	0	0	1	1	2
1	33.57	40	42.86	44.29	36	34	41	47	25	35	42	42	0	1	0	3	2	2
1	37.14	35	43.57	54.29	33	44	54	56	35	45	48	47	0	0	0	0	0	1
2	45.71	48.57	50.71	55	47	46	58	66	48	50	50	61	1	0	0	0	0	1
1	35.71	37.14	41.43	47.86	35	33	47	56	39	29	51	42	0	1	0	3	2	2
1	39.29	40.71	45.71	41.43	36	37	44	54	51	37	50	57	0	0	0	0	0	1
1	34.29	35.71	40	43.57	31	40	42	44	31	34	43	45	0	2	0	2	0	2
2	39.29	43.57	53.57	52.86	42	50	51	58	40	39	51	49	1	0	0	0	0	1
1	36.43	43.57	39.29	40.71	41	41	42	49	30	40	50	53	0	0	0	0	0	1
1	35.71	35.71	36.43	42.14	33	41	47	49	34	42	50	45	0	0	1	1	0	2
1	46.43	43.57	50.71	53.57	35	40	57	63	41	45	55	53	0	0	0	0	0	1
1	41.43	40	45	47.86	37	43	47	52	36	41	47	56	0	0	0	0	0	1
1	46.43	37.86	54.29	51.43	39	45	57	61	44	44	43	58	0	0	0	0	0	1
2	37.14	32.14	46.43	58.57	32	43	53	67	32	29	50	53	1	0	1	2	1	2
1	32.86	39.29	49.29	47.86	33	43	54	56	31	38	48	49	0	0	1	1	0	2
2	36.43	35	38.57	32.86	31	33	37	37	37	38	43	50	1	4	1	5	0	3
2	36.43	32.14	33.57	37.14	33	37	43	44	27	25	43	48	2	1	3	6	2	3
1	44.29	42.86	49.29	52.14	36	46	58	64	37	47	49	58	0	0	0	0	0	1
3	27.86	32.14	30	45.71	33	29	37	49	20	36	37	42	4	2	3	8	3	3
1	38.57	44.29	44.29	52.86	36	39	55	60	31	44	44	59	0	0	0	0	0	1
1	36.43	37.14	41.43	40.71	38	40	42	47	37	42	47	54	0	0	0	0	0	1
1	31.43	35.71	41.43	50.71	35	41	54	64	26	38	38	44	0	0	1	3	2	2
2	30	39.29	42.14	47.14	40	37	46	52	28	39	49	47	2	0	1	2	1	2
1	35	40	40.71	47.14	42	44	53	59	39	46	41	48	0	0	0	0	0	1
2	40.71	32.86	43.57	48.57	32	35	50	53	33	38	62	50	1	0	1	1	0	2
1	45	43.57	49.29	50	44	44	51	63	24	34	49	48	0	0	0	1	1	2
2	34.29	29.29	38.57	43.57	34	43	45	50	32	26	42	34	2	0	1	3	2	2
3	42.86	35.71	45	40.71	35	40	36	53	24	45	39	51	3	1	0	3	2	2
1	46.43	36.43	41.43	40	38	46	47	53	37	44	50	51	0	0	0	0	0	1
2	41.43	43.57	42.14	42.86	39	36	42	46	39	27	43	39	1	0	0	2	2	2
2	42.14	43.57	55.71	70	47	56	65	77	51	41	52	53	1	0	0	0	0	1
3	26.43	35	35.71	27.14	26	23	36	29	21	29	44	42	3	4	3	10	3	3
3	36.43	33.57	41.43	45.71	28	40	42	54	51	39	49	49	4	1	0	1	0	2
2	28.57	35.71	36.43	39.29	28	33	40	42	29	33	37	55	1	4	3	8	1	3
3	41.43	45	47.86	55.71	43	46	51	56	45	46	47	57	4	0	0	0	0	1
1	40.71	47.86	55	56.43	37	48	56	63	42	34	51	63	0	0	0	0	0	1
1	40	40.71	41.43	50	37	42	47	47	53	41	54	45	0	0	0	0	0	1
1	33.57	37.86	43.57	47.86	33	39	51	54	31	48	44	48	0	0	0	0	0	1
1	42.86	42.86	45.71	51.43	40	42	53	53	37	43	46	52	0	0	0	0	0	1
1	35	35.71	50.71	38.57	35	45	52	50	42	43	52	47	0	0	1	1	0	2
1	32.86	39.29	40	39.29	35	44	46	48	37	39	50	60	0	0	2	2	0	2
1	35.71	40.71	38.57	41.43	39	40	47	51	29	38	55	49	0	0	0	0	0	1
2	35.71	32.14	43.57	48.57	41	43	53	53	48	38	50	46	1	0	1	1	0	2
1	36.43	43.57	45.71	54.29	32	43	47	62	47	48	47	54	0	0	0	0	0	1
3	33.57	26.43	35.71	31.43	35	28	39	34	36	36	44	39	5	3	3	7	1	3
2	33.57	37.86	40	38.57	32	31	51	49	27	25	47	34	2	1	1	5	3	3
1	36.43	37.14	42.14	51.43	44	43	45	48	39	43	40	56	0	0	0	1	1	2
1	43.57	39.29	42.86	44.29	47	47	48	55	37	40	61	48	0	0	0	0	0	1
1	40.71	52.86	57.14	48.57	42	46	56	58	41	45	48	48	0	0	0	0	0	1
1	35.71	46.43	42.86	42.86	39	47	52	50	27	48	57	49	0	0	0	1	1	2
1	34.29	37.86	44.29	48.57	33	41	53	56	24	34	41	47	0	0	0	1	1	2
1	38.57	33.57	38.57	55	34	32	48	55	39	33	44	39	0	1	0	2	1	2
2	45.71	40	44.29	41.43	32	43	46	51	38	34	42	51	1	0	0	0	0	1
3	41.43	32.86	42.14	43.57	32	42	45	53	37	37	49	50	3	0	1	1	0	2
2	32.86	34.29	39.29	48.57	30	34	43	47	33	33	34	46	2	2	1	4	1	2
2	37.86	43.57	47.14	47.14	41	41	49	61	41	49	52	59	1	0	0	0	0	1
2	34.29	35.71	40	37.14	39	33	41	38	38	39	43	54	1	2	1	3	0	2
1	37.86	38.57	38.57	48.57	36	43	49	57	40	39	45	55	0	0	0	0	0	1
1	34.29	42.14	29.29	44.29	36	42	42	41	41	32	49	51	0	1	1	3	1	2
1	40	38.57	44.29	52.86	41	46	51	56	39	33	55	45	0	0	0	0	0	1
1	33.57	30.71	41.43	47.86	38	40	47	54	33	38	42	40	0	0	1	2	1	2
2	40	45.71	42.86	50	45	47	58	58	48	32	52	55	2	0	0	1	1	2
1	36.43	37.86	42.86	47.14	39	51	55	53	24	42	34	32	0	0	0	3	3	2
1	36.43	42.86	35	47.86	26	29	39	45	21	28	38	45	0	3	1	7	3	3
2	37.14	31.43	47.14	45.71	38	38	51	52	27	37	45	54	2	0	1	2	1	2
1	43.57	34.29	42.14	47.86	35	46	57	50	30	36	50	45	0	0	0	0	0	1
1	33.57	27.14	45	40	32	43	47	49	41	43	47	44	0	0	1	1	0	2
3	34.29	37.86	47.14	42.86	39	38	40	47	32	36	48	52	3	1	0	1	0	2
2	32.86	39.29	44.29	44.29	34	43	42	46	26	38	49	46	1	0	1	2	1	2
2	38.57	34.29	45	49.29	38	40	45	52	57	47	53	52	2	0	0	0	0	1
1	35	35	53.57	54.29	34	48	56	60	31	42	51	49	0	0	0	0	0	1
1	38.57	40	47.86	47.86	38	37	43	52	36	42	52	59	0	0	0	0	0	1
1	35.71	35.71	37.86	46.43	30	25	43	49	36	41	40	47	0	2	0	3	1	2
1	47.14	40	51.43	51.43	41	42	50	64	41	41	49	62	0	0	0	0	0	1
1	42.14	33.57	42.86	44.29	39	45	55	51	37	41	48	46	0	0	0	0	0	1
2	35	33.57	38.57	32.14	28	34	48	43	33	28	40	42	2	3	1	7	3	3
2	35.71	37.86	35.71	38.57	37	42	43	54	34	43	48	52	2	0	2	2	0	2
2	36.43	42.86	49.29	50	36	42	44	41	33	32	44	47	1	1	0	2	1	2
3	36.43	37.14	35	50.71	36	41	48	49	33	33	47	46	4	0	1	1	0	2
2	33.57	37.14	42.86	40	30	32	37	50	27	30	44	55	1	3	0	5	2	3
2	32.86	29.29	50	45.71	37	42	54	60	36	40	46	47	2	0	2	2	0	2
2	36.43	38.57	48.57	48.57	35	43	44	49	51	44	46	45	2	0	0	0	0	1
2	35.71	32.86	40	32.14	31	31	35	38	30	32	48	44	1	4	2	7	1	3
1	38.57	40.71	34.29	32.14	33	40	39	40	29	33	39	40	0	2	2	6	2	3
2	47.86	38.57	42.14	44.29	39	30	45	51	38	49	46	58	1	1	0	1	0	2
1	44.29	50.71	55	57.14	49	54	66	67	44	49	53	62	0	0	0	0	0	1
3	37.14	38.57	40.71	40.71	34	32	39	46	35	30	46	34	5	2	0	4	2	2
2	35	34.29	39.29	47.86	34	41	41	46	46	37	55	59	2	0	0	0	0	1
